# Supplementary material for: Four new species of Fissocantharis Pic, 1921 (Coleoptera, Cantharidae) from China
Source: Zookeys. 2018 Feb 19;(738):97–115. doi: 10.3897/zookeys.738.19884 (PMC5904520; doi:10.3897/zookeys.738.19884)
Supplement: XML Treatment for Fissocantharis securiclata [file zookeys.738.19884-treatment1.xml]

<!DOCTYPE tp:taxon-treatment
  PUBLIC "-//TaxonX//DTD Taxonomic Treatment Publishing DTD v0 20100105//EN" "tax-treatment-NSO.dtd">
<tp:taxon-treatment xmlns:tp="http://www.plazi.org/taxpub"><tp:treatment-meta><kwd-group><label>Taxon classification</label><kwd><named-content xmlns:xlink="http://www.w3.org/1999/xlink" content-type="kingdom">Animalia</named-content></kwd><kwd><named-content xmlns:xlink="http://www.w3.org/1999/xlink" content-type="order">Coleoptera</named-content></kwd><kwd><named-content xmlns:xlink="http://www.w3.org/1999/xlink" content-type="family">Cantharidae</named-content></kwd></kwd-group><mixed-citation publication-type="journal"><person-group><name><surname>Yang</surname><given-names>Yuxia</given-names></name><name><surname>Qi</surname><given-names>Yaqing</given-names></name><name><surname>Yang</surname><given-names>Xingke</given-names></name></person-group><article-title>Four new species of <italic><tp:taxon-name><tp:taxon-name-part taxon-name-part-type="genus" reg="Fissocantharis">Fissocantharis</tp:taxon-name-part></tp:taxon-name></italic> Pic, 1921 (<tp:taxon-name><tp:taxon-name-part taxon-name-part-type="order">Coleoptera</tp:taxon-name-part></tp:taxon-name>, <tp:taxon-name><tp:taxon-name-part taxon-name-part-type="family">Cantharidae</tp:taxon-name-part></tp:taxon-name>) from China</article-title><source>Zookeys</source><day>19</day><month>2</month><year>2018</year><volume>2018</volume><issue>738</issue><fpage>97</fpage><lpage>115</lpage><pub-id pub-id-type="doi">10.3897/zookeys.738.19884</pub-id></mixed-citation></tp:treatment-meta><tp:nomenclature><tp:taxon-name>
              <tp:taxon-name-part taxon-name-part-type="genus" reg="Fissocantharis">Fissocantharis</tp:taxon-name-part>
              <tp:taxon-name-part taxon-name-part-type="species" reg="securiclata">securiclata</tp:taxon-name-part>
              <object-id xmlns:xlink="http://www.w3.org/1999/xlink" content-type="zoobank" xlink:type="simple">http://zoobank.org/84FD8C2E-9B44-488C-9EBA-2CFF4205E868</object-id>
            </tp:taxon-name><tp:taxon-authority>Y. Yang &amp; X. Yang</tp:taxon-authority><tp:taxon-status xmlns:xlink="http://www.w3.org/1999/xlink" xlink:type="simple">sp. n.</tp:taxon-status><xref ref-type="fig" rid="F1">Figs 1A</xref><xref ref-type="fig" rid="F2">, 2A–C</xref><xref ref-type="fig" rid="F4">, 4A</xref><xref ref-type="fig" rid="F5">, 5A</xref></tp:nomenclature><tp:treatment-sec sec-type="type material" id="SECID0EW2AE"><title>Type material.</title><p>Holotype ♂ (<named-content xmlns:xlink="http://www.w3.org/1999/xlink" content-type="dwc:institutional_code" xlink:type="simple">MHBU</named-content>): CHINA, Anhui, Jixi, Qingliangfeng, 2–5.VI.2013, leg. J.S. Xu &amp; C.X. Yuan. Paratypes: CHINA: 1♀ (<named-content xmlns:xlink="http://www.w3.org/1999/xlink" content-type="dwc:institutional_code" xlink:type="simple">MHBU</named-content>): same data as holotype; Zhejiang: 1♀ (<named-content xmlns:xlink="http://www.w3.org/1999/xlink" content-type="dwc:institutional_code" xlink:type="simple">IZAS</named-content>): “Tienmu Shan, 10.6.1936, O. Piel coll.”; 1♂ (<named-content xmlns:xlink="http://www.w3.org/1999/xlink" content-type="dwc:institutional_code" xlink:type="simple">IZAS</named-content>): “Tienmu Shan, 6.6.1936, O. Piel coll.”; 1♂ (<abbrev xmlns:xlink="http://www.w3.org/1999/xlink" xlink:title="private collection of Mr. Andreas Pütz, Germany" id="ABBRID0EQ3AE" xlink:type="simple">CoAP</abbrev>) “CHINA: Zhejiang [CH07-39], Hangzhou Pref., Tianmu Shan, 40 km WNW Linan, water reservoir, <named-content xmlns:xlink="http://www.w3.org/1999/xlink" content-type="dwc:verbatimCoordinates" xlink:type="simple"><named-content content-type="geo-json" specific-use="{&#34;type&#34;:&#34;Point&#34;,&#34;coordinates&#34;:[119.311667,30.348889]}" id="NCID0EX3AE" xlink:type="simple">30°20'56"N, 119°18'42"E</named-content></named-content>, 300 m, plant refuse, litter from rock edges, 17.VI.2007, leg. A. Pütz”.</p></tp:treatment-sec><tp:treatment-sec sec-type="distribution" id="SECID0E33AE"><title>Distribution.</title><p>China (Anhui, Zhejiang).</p></tp:treatment-sec><tp:treatment-sec sec-type="description" id="SECID0EB4AE"><title>Description.</title><p>
              <bold><italic>Male</italic></bold> (Fig. <xref ref-type="fig" rid="F1">1A</xref>). Head orange, darkened at both sides of vertex, mouthparts orange, darkened at mandibular apices, terminal maxillary and labial palpomeres and antennae orange, darkened dorsally at antennomeres III–IX, pronotum, scutellum and elytra black, legs orange, darkened at tarsi, ventral surface of body black, yellow at posterior and sides of abdominal sternites. Body densely covered with short recumbent gray pubescence.</p><fig id="F1" position="float" orientation="portrait"><label>Figure 1.</label><caption><p>Male habitus (holotype), dorsal view: <bold>A</bold> <italic><tp:taxon-name><tp:taxon-name-part taxon-name-part-type="genus" reg="Fissocantharis">Fissocantharis</tp:taxon-name-part> <tp:taxon-name-part taxon-name-part-type="species" reg="securiclata">securiclata</tp:taxon-name-part></tp:taxon-name></italic> sp. n. <bold>B</bold> <italic><tp:taxon-name><tp:taxon-name-part taxon-name-part-type="genus" reg="Fissocantharis">F.</tp:taxon-name-part> <tp:taxon-name-part taxon-name-part-type="species" reg="maculicollis">maculicollis</tp:taxon-name-part></tp:taxon-name></italic> sp. n. <bold>C</bold> <italic><tp:taxon-name><tp:taxon-name-part taxon-name-part-type="genus" reg="Fissocantharis">F.</tp:taxon-name-part> <tp:taxon-name-part taxon-name-part-type="species" reg="hainana">hainana</tp:taxon-name-part></tp:taxon-name></italic> sp. n. <bold>D</bold> <italic><tp:taxon-name><tp:taxon-name-part taxon-name-part-type="genus" reg="Fissocantharis">F.</tp:taxon-name-part> <tp:taxon-name-part taxon-name-part-type="species" reg="laticollis">laticollis</tp:taxon-name-part></tp:taxon-name></italic> sp. n. Scale bars: 2.0 mm.</p></caption><graphic xmlns:xlink="http://www.w3.org/1999/xlink" xlink:href="zookeys-738-097-g001.jpg" position="float" orientation="portrait" xlink:type="simple" id="oo_186765.jpg"/></fig><p>Head subquadrate, narrowed posteriorly behind eyes; eyes moderately projecting, head width across eyes greater than that of anterior edge of pronotum; apical maxillary palpomeres nearly long-triangular, widest at apical two-fifths, acute at apices; antennae extending to elytral midlength, antennomeres II about twice as long as wide, III obliquely widened apically, truncate at apical angles, about twice as long as wide, IV–IX securiform, abruptly widened apically and rounded at apical angles, IV and IX slightly longer than wide, V–VIII nearly as long as wide, X and XI nearly parallel-sided, XI pointed at apices and about 1.5 times as long as X.</p><p>Pronotum subquadrate, about 1.1 times longer than wide, anterior edge arcuate, sides slightly diverging posteriorly, posterior edge nearly straight, anterior angles rounded, posterior angles nearly rectangular, disc slightly convex at posterolateral parts, surface finely and densely punctate.</p><p>Elytra about 3.0 times longer than wide, 4.0 times longer than pronotum, width at humeri greater than posterior edge of pronotum, sides nearly parallel, surface slightly more coarsely and densely punctate than pronotum.</p><p>Legs with all tarsal claws bifid, each with lower projection as long as upper one.</p><p>Aedeagus (Fig. <xref ref-type="fig" rid="F2">2A–C</xref>): ventral process of each paramere wide, slightly narrowed apically and hooked at apex; conjoint dorsal plate of parameres moderately developed, about one-third length of ventral process of each paramere, slightly narrowed apically, with apex medially concave.</p><fig id="F2" position="float" orientation="portrait"><label>Figure 2.</label><caption><p>Aedeagus (<bold>A, D</bold> ventral view <bold>B, E</bold> dorsal view <bold>C, F</bold> lateral view): <bold>A–C</bold> <italic><tp:taxon-name><tp:taxon-name-part taxon-name-part-type="genus" reg="Fissocantharis">Fissocantharis</tp:taxon-name-part> <tp:taxon-name-part taxon-name-part-type="species" reg="securiclata">securiclata</tp:taxon-name-part></tp:taxon-name></italic> sp. n. <bold>D–F</bold> <italic><tp:taxon-name><tp:taxon-name-part taxon-name-part-type="genus" reg="Fissocantharis">F.</tp:taxon-name-part> <tp:taxon-name-part taxon-name-part-type="species" reg="maculicollis">maculicollis</tp:taxon-name-part></tp:taxon-name></italic> sp. n. Scale bars: 1.0 mm. (dp: conjoint dorsal plate of parameres; vp: ventral process of each paramere).</p></caption><graphic xmlns:xlink="http://www.w3.org/1999/xlink" xlink:href="zookeys-738-097-g002.jpg" position="float" orientation="portrait" xlink:type="simple" id="oo_186766.jpg"/></fig><p>
              <bold><italic>Female.</italic></bold> Similar to male, but vertex black, antennae black, antenomeres I and II orange, filiform and simple, extending to basal third of elytra. Abdominal sternite VIII (Fig. <xref ref-type="fig" rid="F4">4A</xref>) nearly straight at posterior edge, lateral angles obtuse.</p><p>Internal genitalia (Fig. <xref ref-type="fig" rid="F5">5A</xref>): vagina abruptly extended apically as a short and thick duct at ventroapical portion; diverticulum and spermathecal duct arising from end of duct of vagina; diverticulum evenly thin, spiraled and long; spermathecal duct slightly shorter and thicker than diverticulum; spermatheca nearly as long as and slightly thicker than diverticulum, with a moderately long thin accessory gland, which is longer than spermatheca.</p><p>Body length: 7.9–9.0 mm; width: 1.7–2.0 mm.</p></tp:treatment-sec><tp:treatment-sec sec-type="etymology" id="SECID0E2BAG"><title>Etymology.</title><p>The specific name is derived from Latin <italic>securiclatus</italic> (axe-like), referring to its antennomeres IV–IX securiform in male, which abruptly widened apically and rounded at apical angles.</p></tp:treatment-sec><tp:treatment-sec sec-type="diagnosis" id="SECID0EDCAG"><title>Diagnosis.</title><p>Head mostly orange, pronotum and elytra uniformly black; male antennomeres IV–IX securiform, abruptly widened apically and rounded at apical angles; aedeagus: conjoint dorsal plate of parameres moderately developed, about one-third length of ventral process of each paramere, slightly narrowed apically, with apical edge medially concave.</p></tp:treatment-sec><tp:treatment-sec sec-type="remarks" id="SECID0EICAG"><title>Remarks.</title><p>No other species has the male antennomeres IV–IX securiform as in this species. This species is similar to <italic><tp:taxon-name><tp:taxon-name-part taxon-name-part-type="genus" reg="Fissocantharis">F.</tp:taxon-name-part> <tp:taxon-name-part taxon-name-part-type="species" reg="pallidiceps">pallidiceps</tp:taxon-name-part></tp:taxon-name></italic> (Pic, 1911) in the body coloration, but can be easily distinguished by the male antennae, of which the antennomeres III–IX are widened apically, while simple filiform in <italic><tp:taxon-name><tp:taxon-name-part taxon-name-part-type="genus" reg="Fissocantharis">F.</tp:taxon-name-part> <tp:taxon-name-part taxon-name-part-type="species" reg="pallidiceps">pallidiceps</tp:taxon-name-part></tp:taxon-name></italic> (<xref ref-type="bibr" rid="B9">Wittmer 1988</xref>: fig. 6); aedeagus: the conjoint dorsal plate of parameres is slightly narrowed apically, with the <!--PageBreak--><!--PageBreak-->apex medially concave, while distinctly narrowed apically, with the apex straight in <italic><tp:taxon-name><tp:taxon-name-part taxon-name-part-type="genus" reg="Fissocantharis">F.</tp:taxon-name-part> <tp:taxon-name-part taxon-name-part-type="species" reg="pallidiceps">pallidiceps</tp:taxon-name-part></tp:taxon-name></italic> (<xref ref-type="bibr" rid="B9">Wittmer 1988</xref>: fig. 26). It also resembles <italic><tp:taxon-name><tp:taxon-name-part taxon-name-part-type="genus" reg="Fissocantharis">F.</tp:taxon-name-part> <tp:taxon-name-part taxon-name-part-type="species" reg="liuchowensis">liuchowensis</tp:taxon-name-part></tp:taxon-name></italic> (Wittmer, 1989), but can be differentiated by the male antennae, of which the antennomeres IV–IX are abruptly widened apically and rounded at apical angles, while obliquely widened apically in <italic><tp:taxon-name><tp:taxon-name-part taxon-name-part-type="genus" reg="Fissocantharis">F.</tp:taxon-name-part> <tp:taxon-name-part taxon-name-part-type="species" reg="liuchowensis">liuchowensis</tp:taxon-name-part></tp:taxon-name></italic> (<xref ref-type="bibr" rid="B10">Wittmer 1989</xref>: fig. 8); aedeagus: the conjoint dorsal plate of parameres is moderately developed, while greatly reduced in <italic><tp:taxon-name><tp:taxon-name-part taxon-name-part-type="genus" reg="Fissocantharis">F.</tp:taxon-name-part> <tp:taxon-name-part taxon-name-part-type="species" reg="liuchowensis">liuchowensis</tp:taxon-name-part></tp:taxon-name></italic> (<xref ref-type="bibr" rid="B10">Wittmer 1989</xref>: fig. 9).</p></tp:treatment-sec><tp:treatment-sec><!--Section generated to contain objects referenced in tp:taxon-treatment.--><fig id="F4" position="float" orientation="portrait"><label>Figure 4.</label><caption><p>Abdominal sternite VIII of female, ventral view: <bold>A</bold> <italic><tp:taxon-name><tp:taxon-name-part taxon-name-part-type="genus" reg="Fissocantharis">Fissocantharis</tp:taxon-name-part> <tp:taxon-name-part taxon-name-part-type="species" reg="securiclata">securiclata</tp:taxon-name-part></tp:taxon-name></italic> sp. n. <bold>B</bold> <italic><tp:taxon-name><tp:taxon-name-part taxon-name-part-type="genus" reg="Fissocantharis">F.</tp:taxon-name-part> <tp:taxon-name-part taxon-name-part-type="species" reg="maculicollis">maculicollis</tp:taxon-name-part></tp:taxon-name></italic> sp. n. <bold>C</bold> <italic><tp:taxon-name><tp:taxon-name-part taxon-name-part-type="genus" reg="Fissocantharis">F.</tp:taxon-name-part> <tp:taxon-name-part taxon-name-part-type="species" reg="hainana">hainana</tp:taxon-name-part></tp:taxon-name></italic> sp. n. <bold>D</bold> <italic><tp:taxon-name><tp:taxon-name-part taxon-name-part-type="genus" reg="Fissocantharis">F.</tp:taxon-name-part> <tp:taxon-name-part taxon-name-part-type="species" reg="laticollis">laticollis</tp:taxon-name-part></tp:taxon-name></italic> sp. n. Scale bars: 1.0 mm.</p></caption><graphic xmlns:xlink="http://www.w3.org/1999/xlink" xlink:href="zookeys-738-097-g004.jpg" position="float" orientation="portrait" xlink:type="simple" id="oo_186768.jpg"/></fig><fig id="F5" position="float" orientation="portrait"><label>Figure 5.</label><caption><p>Female internal genitalia, lateral view: <bold>A</bold> <italic><tp:taxon-name><tp:taxon-name-part taxon-name-part-type="genus" reg="Fissocantharis">Fissocantharis</tp:taxon-name-part> <tp:taxon-name-part taxon-name-part-type="species" reg="securiclata">securiclata</tp:taxon-name-part></tp:taxon-name></italic> sp. n. <bold>B</bold> <italic><tp:taxon-name><tp:taxon-name-part taxon-name-part-type="genus" reg="Fissocantharis">F.</tp:taxon-name-part> <tp:taxon-name-part taxon-name-part-type="species" reg="maculicollis">maculicollis</tp:taxon-name-part></tp:taxon-name></italic> sp. n. <bold>C</bold> <italic><tp:taxon-name><tp:taxon-name-part taxon-name-part-type="genus" reg="Fissocantharis">F.</tp:taxon-name-part> <tp:taxon-name-part taxon-name-part-type="species" reg="hainana">hainana</tp:taxon-name-part></tp:taxon-name></italic> sp. n. <bold>D</bold> <italic><tp:taxon-name><tp:taxon-name-part taxon-name-part-type="genus" reg="Fissocantharis">F.</tp:taxon-name-part> <tp:taxon-name-part taxon-name-part-type="species" reg="laticollis">laticollis</tp:taxon-name-part></tp:taxon-name></italic> sp. n. Scale bars: 1.0 mm. (ag: accessory gland; di: diverticulum; eva: extension of vagina; sd: spermathecal duct; sp: spermatheca; ov: median oviduct; va: vagina).</p></caption><graphic xmlns:xlink="http://www.w3.org/1999/xlink" xlink:href="zookeys-738-097-g005.jpg" position="float" orientation="portrait" xlink:type="simple" id="oo_186769.jpg"/></fig></tp:treatment-sec><ref-list><ref id="B9"><mixed-citation xmlns:xlink="http://www.w3.org/1999/xlink" xlink:type="simple">
          <person-group><name name-style="western"><surname>Wittmer</surname><given-names>W</given-names></name></person-group> (<year>1988</year>) <article-title>Zur Kenntnis der <tp:taxon-name><tp:taxon-name-part taxon-name-part-type="family">Cantharidae</tp:taxon-name-part></tp:taxon-name> (<tp:taxon-name><tp:taxon-name-part taxon-name-part-type="order">Coleoptera</tp:taxon-name-part></tp:taxon-name>) Chinas und der angrenzenden Länder.</article-title> <source>Entomologica Basiliensia</source> <volume>12</volume>: <fpage>343</fpage>–<lpage>372</lpage>.</mixed-citation></ref><ref id="B10"><mixed-citation xmlns:xlink="http://www.w3.org/1999/xlink" xlink:type="simple">
          <person-group><name name-style="western"><surname>Wittmer</surname><given-names>W</given-names></name></person-group> (<year>1989</year>) <article-title>42. Beitrag zur Kenntnis der indo-malaiischen <tp:taxon-name><tp:taxon-name-part taxon-name-part-type="family">Cantharidae</tp:taxon-name-part></tp:taxon-name> und <tp:taxon-name><tp:taxon-name-part taxon-name-part-type="family">Malachiidae</tp:taxon-name-part></tp:taxon-name> (<tp:taxon-name><tp:taxon-name-part taxon-name-part-type="order">Coleoptera</tp:taxon-name-part></tp:taxon-name>).</article-title> <source>Entomologica Basiliensia</source> <volume>13</volume>: <fpage>209</fpage>–<lpage>237</lpage>.</mixed-citation></ref></ref-list></tp:taxon-treatment>
