# Supplementary material for: Four new species of Fissocantharis Pic, 1921 (Coleoptera, Cantharidae) from China
Source: Zookeys. 2018 Feb 19;(738):97–115. doi: 10.3897/zookeys.738.19884 (PMC5904520; doi:10.3897/zookeys.738.19884)
Supplement: XML Treatment for Fissocantharis maculicollis [file zookeys.738.19884-treatment2.xml]

<!DOCTYPE tp:taxon-treatment
  PUBLIC "-//TaxonX//DTD Taxonomic Treatment Publishing DTD v0 20100105//EN" "tax-treatment-NSO.dtd">
<tp:taxon-treatment xmlns:tp="http://www.plazi.org/taxpub"><tp:treatment-meta><kwd-group><label>Taxon classification</label><kwd><named-content xmlns:xlink="http://www.w3.org/1999/xlink" content-type="kingdom">Animalia</named-content></kwd><kwd><named-content xmlns:xlink="http://www.w3.org/1999/xlink" content-type="order">Coleoptera</named-content></kwd><kwd><named-content xmlns:xlink="http://www.w3.org/1999/xlink" content-type="family">Cantharidae</named-content></kwd></kwd-group><mixed-citation publication-type="journal"><person-group><name><surname>Yang</surname><given-names>Yuxia</given-names></name><name><surname>Qi</surname><given-names>Yaqing</given-names></name><name><surname>Yang</surname><given-names>Xingke</given-names></name></person-group><article-title>Four new species of <italic><tp:taxon-name><tp:taxon-name-part taxon-name-part-type="genus" reg="Fissocantharis">Fissocantharis</tp:taxon-name-part></tp:taxon-name></italic> Pic, 1921 (<tp:taxon-name><tp:taxon-name-part taxon-name-part-type="order">Coleoptera</tp:taxon-name-part></tp:taxon-name>, <tp:taxon-name><tp:taxon-name-part taxon-name-part-type="family">Cantharidae</tp:taxon-name-part></tp:taxon-name>) from China</article-title><source>Zookeys</source><day>19</day><month>2</month><year>2018</year><volume>2018</volume><issue>738</issue><fpage>97</fpage><lpage>115</lpage><pub-id pub-id-type="doi">10.3897/zookeys.738.19884</pub-id></mixed-citation></tp:treatment-meta><tp:nomenclature><tp:taxon-name>
              <tp:taxon-name-part taxon-name-part-type="genus" reg="Fissocantharis">Fissocantharis</tp:taxon-name-part>
              <tp:taxon-name-part taxon-name-part-type="species" reg="maculicollis">maculicollis</tp:taxon-name-part>
              <object-id xmlns:xlink="http://www.w3.org/1999/xlink" content-type="zoobank" xlink:type="simple">http://zoobank.org/CA4F3AAE-29F9-4AC8-A554-F7853A89AA09</object-id>
            </tp:taxon-name><tp:taxon-authority>Y. Yang &amp; X. Yang</tp:taxon-authority><tp:taxon-status xmlns:xlink="http://www.w3.org/1999/xlink" xlink:type="simple">sp. n.</tp:taxon-status><xref ref-type="fig" rid="F1">Figs 1B</xref><xref ref-type="fig" rid="F2">, 2D–F</xref><xref ref-type="fig" rid="F4">, 4B</xref><xref ref-type="fig" rid="F5">, 5B</xref><!--PageBreak--><!--PageBreak--></tp:nomenclature><tp:treatment-sec sec-type="type material" id="SECID0E5GAG"><title>Type material.</title><p>Holotype ♂ (<named-content xmlns:xlink="http://www.w3.org/1999/xlink" content-type="dwc:institutional_code" xlink:type="simple">MHBU</named-content>): CHINA, Zhejiang, Qingliangfeng, Longtangshan, 19.V.2011, leg. G.L. Xie. Paratypes: CHINA, Zhejiang: 2♂♂, 1♀ (<named-content xmlns:xlink="http://www.w3.org/1999/xlink" content-type="dwc:institutional_code" xlink:type="simple">IZAS</named-content>): Xitianmushan, Xianrending, 1500m, 6.VI.1998, leg. H. Wu; 1♂ (<named-content xmlns:xlink="http://www.w3.org/1999/xlink" content-type="dwc:institutional_code" xlink:type="simple">IZAS</named-content>): Xitianmushan, Kaishanlaodian, 1050m, 30.V.1998, leg. M.S. Zhao; 1♂ (<named-content xmlns:xlink="http://www.w3.org/1999/xlink" content-type="dwc:institutional_code" xlink:type="simple">IZAS</named-content>): Xitianmushan, Dahenglu, 1200m, 6.VI.1998, leg. M.S. Zhao; 1♂ (<named-content xmlns:xlink="http://www.w3.org/1999/xlink" content-type="dwc:institutional_code" xlink:type="simple">IZAS</named-content>): Qingyuan, Baishanzu, 20.VIII.1993, leg. H. Wu.</p></tp:treatment-sec><tp:treatment-sec sec-type="distribution" id="SECID0E4HAG"><title>Distribution.</title><p>China (Zhejiang).</p></tp:treatment-sec><tp:treatment-sec sec-type="description" id="SECID0ECIAG"><title>Description.</title><p>
              <bold><italic>Male</italic></bold> (Fig. <xref ref-type="fig" rid="F1">1B</xref>). Head yellow, vertex black, mouthparts yellow, darkened at mandibular apices, antennae black, antennomeres I and II yellow, prothorax yellow, pronotum with a large dark brown marking on disc, marking extending to posterior but anterior edge or sides, and its posterior part wider than anterior part, scutellum and elytra black, legs yellow, slightly darkened at tarsi, ventral surface of body black. Body densely covered with short recumbent gray pubescence.</p><p>Head subquadrate, narrowed posteriorly behind eyes; eyes strongly projecting, head width across eyes greater than that of anterior edge of pronotum; apical maxillary palpomeres nearly long-triangular, widest at apical two-fifths, acute at apices; antennae filiform and simple, extending to apical third of elytra, antennomeres II about 1.5 times as long as wide, III about 3.0 times as long as II, IV–X subequal in length, XI pointed at apices and slightly longer than X.</p><p>Pronotum subquadrate, about 1.1 times longer than wide, anterior edge rounded, sides slightly diverging posteriorly and sinuate, posterior edge nearly straight, anterior angles rounded, posterior angles nearly rectangular, disc convex at posterolateral parts, surface finely and densely punctate.</p><p>Elytra about 3.5 times as long as wide, 5.0 times as long as pronotum, width at humeri greater than posterior edge of pronotum, sides nearly parallel, surface slightly more coarsely and densely punctate than pronotum.</p><p>Legs with all tarsal claws bifid, each with lower projection as long as upper one.</p><p>Aedeagus (Fig. <xref ref-type="fig" rid="F2">2D–F</xref>): ventral process of each paramere wide, slightly narrowed apically and hooked at apex; conjoint dorsal plate of parameres moderately developed, about a half length of ventral process of each paramere, with apical edge rounded.</p><!--PageBreak--><p>
              <bold><italic>Female.</italic></bold> Similar to male, but eyes only slightly projecting, antennae narrower and shorter, extending to basal third of elytra, pronotum slightly convex at posterolateral parts. Abdominal sternite VIII (Fig. <xref ref-type="fig" rid="F4">4B</xref>) widely and shallowly emarginate at middle of posterior edge, bottom of middle emargination slightly roundly protuberant in middle, lateral angles slightly acute.</p><p>Internal genitalia (Fig. <xref ref-type="fig" rid="F5">5B</xref>): vagina abruptly extended apically as a short and thick duct at ventroapical portion; diverticulum and spermathecal duct arising from end of duct of vagina; diverticulum thick at basal portion and thinned apically, spiraled and moderately long; spermathecal duct nearly as long as and thinner than basal portion of diverticulum; spermatheca much longer than and nearly as thick as apical portion of diverticulum, with a moderately long thin accessory gland, which slightly shorter than spermatheca.</p></tp:treatment-sec><tp:treatment-sec sec-type="variation" id="SECID0ENJAG"><title>Variation within type series.</title><p>Male antennae mostly yellow in some throughout antennomere or ventrally. Body length: 6.2–7.4 mm; width: 1.2–1.6 mm.</p></tp:treatment-sec><tp:treatment-sec sec-type="etymology" id="SECID0ESJAG"><title>Etymology.</title><p>The specific name is derived from the Latin <italic>macula</italic> (marking) and <italic>collum</italic> (neck), referring to its pronotum with a black marking on disc.</p></tp:treatment-sec><tp:treatment-sec sec-type="diagnosis" id="SECID0E3JAG"><title>Diagnosis.</title><p>Elytra black, prothorax yellow, pronotum with a large dark brown marking on disc; male antennae filiform and simple; aedeagus: conjoint dorsal plate of parameres moderately developed, about a half length of ventral process of each paramere, with apical edge rounded.</p></tp:treatment-sec><tp:treatment-sec sec-type="remarks" id="SECID0EBKAG"><title>Remarks.</title><p>This new species is similar to <italic><tp:taxon-name><tp:taxon-name-part taxon-name-part-type="genus" reg="Fissocantharis">F.</tp:taxon-name-part> <tp:taxon-name-part taxon-name-part-type="species" reg="nigriceps">nigriceps</tp:taxon-name-part></tp:taxon-name></italic> Y. Yang &amp; Okushima, 2016 (located in Taiwan) in the body shape and male antennae, but can be distinguished from the latter by the following characters: the pronotum has a black marking on the disc and the aedeagus has a wider conjoint dorsal plate of parameres, while in <italic><tp:taxon-name><tp:taxon-name-part taxon-name-part-type="genus" reg="Fissocantharis">F.</tp:taxon-name-part> <tp:taxon-name-part taxon-name-part-type="species" reg="nigriceps">nigriceps</tp:taxon-name-part></tp:taxon-name></italic>, the pronotum is uniformly orange and the aedeagus has a narrower conjoint dorsal plate of parameres (<xref ref-type="bibr" rid="B4">Li et al. 2016</xref>: figs 6G–I, 12A). It is also resembles <italic><tp:taxon-name><tp:taxon-name-part taxon-name-part-type="genus" reg="Fissocantharis">F.</tp:taxon-name-part> <tp:taxon-name-part taxon-name-part-type="species" reg="paulioincrassata">paulioincrassata</tp:taxon-name-part></tp:taxon-name></italic> (Wittmer, 1951) in the male antennae, but differs in having a yellow pronotum, with a large black marking on the disc, while uniformly black in <italic><tp:taxon-name><tp:taxon-name-part taxon-name-part-type="genus" reg="Fissocantharis">F.</tp:taxon-name-part> <tp:taxon-name-part taxon-name-part-type="species" reg="paulioincrassata">paulioincrassata</tp:taxon-name-part></tp:taxon-name></italic>; aedeagus: the conjoint dorsal plate of parameres is moderately developed, about half length of ventral process of each paramere, while slightly shorter, about one-third length in <italic><tp:taxon-name><tp:taxon-name-part taxon-name-part-type="genus" reg="Fissocantharis">F.</tp:taxon-name-part> <tp:taxon-name-part taxon-name-part-type="species" reg="paulioincrassata">paulioincrassata</tp:taxon-name-part></tp:taxon-name></italic> (<xref ref-type="bibr" rid="B9">Wittmer 1988</xref>: 353).</p></tp:treatment-sec><tp:treatment-sec><!--Section generated to contain objects referenced in tp:taxon-treatment.--><fig id="F1" position="float" orientation="portrait"><label>Figure 1.</label><caption><p>Male habitus (holotype), dorsal view: <bold>A</bold> <italic><tp:taxon-name><tp:taxon-name-part taxon-name-part-type="genus" reg="Fissocantharis">Fissocantharis</tp:taxon-name-part> <tp:taxon-name-part taxon-name-part-type="species" reg="securiclata">securiclata</tp:taxon-name-part></tp:taxon-name></italic> sp. n. <bold>B</bold> <italic><tp:taxon-name><tp:taxon-name-part taxon-name-part-type="genus" reg="Fissocantharis">F.</tp:taxon-name-part> <tp:taxon-name-part taxon-name-part-type="species" reg="maculicollis">maculicollis</tp:taxon-name-part></tp:taxon-name></italic> sp. n. <bold>C</bold> <italic><tp:taxon-name><tp:taxon-name-part taxon-name-part-type="genus" reg="Fissocantharis">F.</tp:taxon-name-part> <tp:taxon-name-part taxon-name-part-type="species" reg="hainana">hainana</tp:taxon-name-part></tp:taxon-name></italic> sp. n. <bold>D</bold> <italic><tp:taxon-name><tp:taxon-name-part taxon-name-part-type="genus" reg="Fissocantharis">F.</tp:taxon-name-part> <tp:taxon-name-part taxon-name-part-type="species" reg="laticollis">laticollis</tp:taxon-name-part></tp:taxon-name></italic> sp. n. Scale bars: 2.0 mm.</p></caption><graphic xmlns:xlink="http://www.w3.org/1999/xlink" xlink:href="zookeys-738-097-g001.jpg" position="float" orientation="portrait" xlink:type="simple" id="oo_186765.jpg"/></fig><fig id="F2" position="float" orientation="portrait"><label>Figure 2.</label><caption><p>Aedeagus (<bold>A, D</bold> ventral view <bold>B, E</bold> dorsal view <bold>C, F</bold> lateral view): <bold>A–C</bold> <italic><tp:taxon-name><tp:taxon-name-part taxon-name-part-type="genus" reg="Fissocantharis">Fissocantharis</tp:taxon-name-part> <tp:taxon-name-part taxon-name-part-type="species" reg="securiclata">securiclata</tp:taxon-name-part></tp:taxon-name></italic> sp. n. <bold>D–F</bold> <italic><tp:taxon-name><tp:taxon-name-part taxon-name-part-type="genus" reg="Fissocantharis">F.</tp:taxon-name-part> <tp:taxon-name-part taxon-name-part-type="species" reg="maculicollis">maculicollis</tp:taxon-name-part></tp:taxon-name></italic> sp. n. Scale bars: 1.0 mm. (dp: conjoint dorsal plate of parameres; vp: ventral process of each paramere).</p></caption><graphic xmlns:xlink="http://www.w3.org/1999/xlink" xlink:href="zookeys-738-097-g002.jpg" position="float" orientation="portrait" xlink:type="simple" id="oo_186766.jpg"/></fig><fig id="F4" position="float" orientation="portrait"><label>Figure 4.</label><caption><p>Abdominal sternite VIII of female, ventral view: <bold>A</bold> <italic><tp:taxon-name><tp:taxon-name-part taxon-name-part-type="genus" reg="Fissocantharis">Fissocantharis</tp:taxon-name-part> <tp:taxon-name-part taxon-name-part-type="species" reg="securiclata">securiclata</tp:taxon-name-part></tp:taxon-name></italic> sp. n. <bold>B</bold> <italic><tp:taxon-name><tp:taxon-name-part taxon-name-part-type="genus" reg="Fissocantharis">F.</tp:taxon-name-part> <tp:taxon-name-part taxon-name-part-type="species" reg="maculicollis">maculicollis</tp:taxon-name-part></tp:taxon-name></italic> sp. n. <bold>C</bold> <italic><tp:taxon-name><tp:taxon-name-part taxon-name-part-type="genus" reg="Fissocantharis">F.</tp:taxon-name-part> <tp:taxon-name-part taxon-name-part-type="species" reg="hainana">hainana</tp:taxon-name-part></tp:taxon-name></italic> sp. n. <bold>D</bold> <italic><tp:taxon-name><tp:taxon-name-part taxon-name-part-type="genus" reg="Fissocantharis">F.</tp:taxon-name-part> <tp:taxon-name-part taxon-name-part-type="species" reg="laticollis">laticollis</tp:taxon-name-part></tp:taxon-name></italic> sp. n. Scale bars: 1.0 mm.</p></caption><graphic xmlns:xlink="http://www.w3.org/1999/xlink" xlink:href="zookeys-738-097-g004.jpg" position="float" orientation="portrait" xlink:type="simple" id="oo_186768.jpg"/></fig><fig id="F5" position="float" orientation="portrait"><label>Figure 5.</label><caption><p>Female internal genitalia, lateral view: <bold>A</bold> <italic><tp:taxon-name><tp:taxon-name-part taxon-name-part-type="genus" reg="Fissocantharis">Fissocantharis</tp:taxon-name-part> <tp:taxon-name-part taxon-name-part-type="species" reg="securiclata">securiclata</tp:taxon-name-part></tp:taxon-name></italic> sp. n. <bold>B</bold> <italic><tp:taxon-name><tp:taxon-name-part taxon-name-part-type="genus" reg="Fissocantharis">F.</tp:taxon-name-part> <tp:taxon-name-part taxon-name-part-type="species" reg="maculicollis">maculicollis</tp:taxon-name-part></tp:taxon-name></italic> sp. n. <bold>C</bold> <italic><tp:taxon-name><tp:taxon-name-part taxon-name-part-type="genus" reg="Fissocantharis">F.</tp:taxon-name-part> <tp:taxon-name-part taxon-name-part-type="species" reg="hainana">hainana</tp:taxon-name-part></tp:taxon-name></italic> sp. n. <bold>D</bold> <italic><tp:taxon-name><tp:taxon-name-part taxon-name-part-type="genus" reg="Fissocantharis">F.</tp:taxon-name-part> <tp:taxon-name-part taxon-name-part-type="species" reg="laticollis">laticollis</tp:taxon-name-part></tp:taxon-name></italic> sp. n. Scale bars: 1.0 mm. (ag: accessory gland; di: diverticulum; eva: extension of vagina; sd: spermathecal duct; sp: spermatheca; ov: median oviduct; va: vagina).</p></caption><graphic xmlns:xlink="http://www.w3.org/1999/xlink" xlink:href="zookeys-738-097-g005.jpg" position="float" orientation="portrait" xlink:type="simple" id="oo_186769.jpg"/></fig></tp:treatment-sec><ref-list><ref id="B4"><mixed-citation xmlns:xlink="http://www.w3.org/1999/xlink" xlink:type="simple">
          <person-group><name name-style="western"><surname>Li</surname><given-names>LM</given-names></name><name name-style="western"><surname>Zhang</surname><given-names>LL</given-names></name><name name-style="western"><surname>Yang</surname><given-names>YX</given-names></name><name name-style="western"><surname>Okushima</surname><given-names>Y</given-names></name></person-group> (<year>2016</year>) <article-title>A contribution to the knowledge of the genera <italic><tp:taxon-name><tp:taxon-name-part taxon-name-part-type="genus">Fissocantharis</tp:taxon-name-part></tp:taxon-name></italic> Pic, 1921 and <italic><tp:taxon-name><tp:taxon-name-part taxon-name-part-type="genus">Micropodabrus</tp:taxon-name-part></tp:taxon-name></italic> Pic, 1920 from Taiwan (<tp:taxon-name><tp:taxon-name-part taxon-name-part-type="order">Coleoptera</tp:taxon-name-part></tp:taxon-name>, <tp:taxon-name><tp:taxon-name-part taxon-name-part-type="family">Cantharidae</tp:taxon-name-part></tp:taxon-name>).</article-title> <source>European Journal of Taxonomy</source> <volume>243</volume>: <fpage>1</fpage>–<lpage>37</lpage>. <ext-link xlink:type="simple" ext-link-type="doi" xlink:href="10.5852/ejt.2016.243">https://doi.org/10.5852/ejt.2016.243</ext-link></mixed-citation></ref><ref id="B9"><mixed-citation xmlns:xlink="http://www.w3.org/1999/xlink" xlink:type="simple">
          <person-group><name name-style="western"><surname>Wittmer</surname><given-names>W</given-names></name></person-group> (<year>1988</year>) <article-title>Zur Kenntnis der <tp:taxon-name><tp:taxon-name-part taxon-name-part-type="family">Cantharidae</tp:taxon-name-part></tp:taxon-name> (<tp:taxon-name><tp:taxon-name-part taxon-name-part-type="order">Coleoptera</tp:taxon-name-part></tp:taxon-name>) Chinas und der angrenzenden Länder.</article-title> <source>Entomologica Basiliensia</source> <volume>12</volume>: <fpage>343</fpage>–<lpage>372</lpage>.</mixed-citation></ref></ref-list></tp:taxon-treatment>
