# Supplementary material for: Four new species of Fissocantharis Pic, 1921 (Coleoptera, Cantharidae) from China
Source: Zookeys. 2018 Feb 19;(738):97–115. doi: 10.3897/zookeys.738.19884 (PMC5904520; doi:10.3897/zookeys.738.19884)
Supplement: XML Treatment for Fissocantharis hainana [file zookeys.738.19884-treatment3.xml]

<!DOCTYPE tp:taxon-treatment
  PUBLIC "-//TaxonX//DTD Taxonomic Treatment Publishing DTD v0 20100105//EN" "tax-treatment-NSO.dtd">
<tp:taxon-treatment xmlns:tp="http://www.plazi.org/taxpub"><tp:treatment-meta><kwd-group><label>Taxon classification</label><kwd><named-content xmlns:xlink="http://www.w3.org/1999/xlink" content-type="kingdom">Animalia</named-content></kwd><kwd><named-content xmlns:xlink="http://www.w3.org/1999/xlink" content-type="order">Coleoptera</named-content></kwd><kwd><named-content xmlns:xlink="http://www.w3.org/1999/xlink" content-type="family">Cantharidae</named-content></kwd></kwd-group><mixed-citation publication-type="journal"><person-group><name><surname>Yang</surname><given-names>Yuxia</given-names></name><name><surname>Qi</surname><given-names>Yaqing</given-names></name><name><surname>Yang</surname><given-names>Xingke</given-names></name></person-group><article-title>Four new species of <italic><tp:taxon-name><tp:taxon-name-part taxon-name-part-type="genus" reg="Fissocantharis">Fissocantharis</tp:taxon-name-part></tp:taxon-name></italic> Pic, 1921 (<tp:taxon-name><tp:taxon-name-part taxon-name-part-type="order">Coleoptera</tp:taxon-name-part></tp:taxon-name>, <tp:taxon-name><tp:taxon-name-part taxon-name-part-type="family">Cantharidae</tp:taxon-name-part></tp:taxon-name>) from China</article-title><source>Zookeys</source><day>19</day><month>2</month><year>2018</year><volume>2018</volume><issue>738</issue><fpage>97</fpage><lpage>115</lpage><pub-id pub-id-type="doi">10.3897/zookeys.738.19884</pub-id></mixed-citation></tp:treatment-meta><tp:nomenclature><tp:taxon-name>
              <tp:taxon-name-part taxon-name-part-type="genus" reg="Fissocantharis">Fissocantharis</tp:taxon-name-part>
              <tp:taxon-name-part taxon-name-part-type="species" reg="hainana">hainana</tp:taxon-name-part>
              <object-id xmlns:xlink="http://www.w3.org/1999/xlink" content-type="zoobank" xlink:type="simple">http://zoobank.org/471AF09B-DEA7-437C-8CCE-D9D1928DE8A1</object-id>
            </tp:taxon-name><tp:taxon-authority>Y. Yang &amp; X. Yang</tp:taxon-authority><tp:taxon-status xmlns:xlink="http://www.w3.org/1999/xlink" xlink:type="simple">sp. n.</tp:taxon-status><xref ref-type="fig" rid="F1">Figs 1C</xref><xref ref-type="fig" rid="F3">, 3A–C</xref><xref ref-type="fig" rid="F4">, 4C</xref><xref ref-type="fig" rid="F5">, 5C</xref></tp:nomenclature><tp:treatment-sec sec-type="type material" id="SECID0E6NAG"><title>Type material.</title><p>Holotype ♂ (<named-content xmlns:xlink="http://www.w3.org/1999/xlink" content-type="dwc:institutional_code" xlink:type="simple">IZAS</named-content>): CHINA, Hainan, Diaoluoshan, 928m, 30.III.1980, leg. Y.X. Yang. Paratypes: CHINA, Hainan: 1♂, 1♀ (<named-content xmlns:xlink="http://www.w3.org/1999/xlink" content-type="dwc:institutional_code" xlink:type="simple">IZAS</named-content>): same data as holotype; 1♀ (<named-content xmlns:xlink="http://www.w3.org/1999/xlink" content-type="dwc:institutional_code" xlink:type="simple">IZAS</named-content>): same locality, 31.III.2008, leg. L.Y. Jiang; 1♀ (<named-content xmlns:xlink="http://www.w3.org/1999/xlink" content-type="dwc:institutional_code" xlink:type="simple">IZAS</named-content>): Qiongzhong, Wuzhishan, 800m, date and collector unknown; 1♀ (<named-content xmlns:xlink="http://www.w3.org/1999/xlink" content-type="dwc:institutional_code" xlink:type="simple">IZAS</named-content>): Qiongzhong, 800m, 5.IV.1980, collector unknown; 1♂ (<named-content xmlns:xlink="http://www.w3.org/1999/xlink" content-type="dwc:institutional_code" xlink:type="simple">IZAS</named-content>): Wuzhishan, 936.8m, <named-content xmlns:xlink="http://www.w3.org/1999/xlink" content-type="dwc:verbatimCoordinates" xlink:type="simple"><named-content content-type="geo-json" specific-use="{&#34;type&#34;:&#34;Point&#34;,&#34;coordinates&#34;:[109.400000,18.540000]}" id="NCID0EGPAG" xlink:type="simple">18.54°N, 109.40°E</named-content></named-content>, 2.IV.2008, leg. X. L. Chen; 1♀ (<named-content xmlns:xlink="http://www.w3.org/1999/xlink" content-type="dwc:institutional_code" xlink:type="simple">IZAS</named-content>): Wuzhishan, 708–1206m, <named-content xmlns:xlink="http://www.w3.org/1999/xlink" content-type="dwc:verbatimCoordinates" xlink:type="simple"><named-content content-type="geo-json" specific-use="{&#34;type&#34;:&#34;Point&#34;,&#34;coordinates&#34;:[109.690000,18.890000]}" id="NCID0ETPAG" xlink:type="simple">18.89°N, 109.69°E</named-content></named-content>, 9.IV.2010, leg. K.Y. Zhang; 1♂, 1♀ (<named-content xmlns:xlink="http://www.w3.org/1999/xlink" content-type="dwc:institutional_code" xlink:type="simple">IZAS</named-content>): Qiongzhong, Limushan, 840m, <named-content xmlns:xlink="http://www.w3.org/1999/xlink" content-type="dwc:verbatimCoordinates" xlink:type="simple"><named-content content-type="geo-json" specific-use="{&#34;type&#34;:&#34;Point&#34;,&#34;coordinates&#34;:[109.720000,19.170000]}" id="NCID0EAQAG" xlink:type="simple">19.17°N, 109.72°E</named-content></named-content>, 6.IV.2010, K.Y. Zhang; 1♂, 2♀♀ (<named-content xmlns:xlink="http://www.w3.org/1999/xlink" content-type="dwc:institutional_code" xlink:type="simple">IZAS</named-content>): Baisha, Yinggeling, Nankai, 336m, <named-content xmlns:xlink="http://www.w3.org/1999/xlink" content-type="dwc:verbatimCoordinates" xlink:type="simple"><named-content content-type="geo-json" specific-use="{&#34;type&#34;:&#34;Point&#34;,&#34;coordinates&#34;:[109.220000,19.000000]}" id="NCID0ENQAG" xlink:type="simple">19.00°N, 109.22°E</named-content></named-content>, 6.IV.2010, leg. M.Y. Lin; 3♀♀ (<named-content xmlns:xlink="http://www.w3.org/1999/xlink" content-type="dwc:institutional_code" xlink:type="simple">IZAS</named-content>): “Hainan Prov., Lingshui, Diaoluoshan, Xin-an, <named-content xmlns:xlink="http://www.w3.org/1999/xlink" content-type="dwc:verbatimCoordinates" xlink:type="simple"><named-content content-type="geo-json" specific-use="{&#34;type&#34;:&#34;Point&#34;,&#34;coordinates&#34;:[109.868610,18.725100]}" id="NCID0E1QAG" xlink:type="simple">18.72510°N, 109.86861°E</named-content></named-content>, 921m, 2007.03.25, Shi H.L., Yuan F. coll.”.</p></tp:treatment-sec><tp:treatment-sec sec-type="distribution" id="SECID0E6QAG"><title>Distribution.</title><p>China (Hainan).</p></tp:treatment-sec><tp:treatment-sec sec-type="description" id="SECID0EERAG"><title>Description.</title><p>
              <bold><italic>Male</italic></bold> (Fig. <xref ref-type="fig" rid="F1">1C</xref>). Body black, except mandibles brown, darkened at apices, prothorax orange, pronotum with a large black marking on disc, marking extending to anterior and posterior edges except at sides, and its posterior part wider than anterior part, elytra dark purple, with metallic reflection.</p><p>Head subquadrate, narrowed posteriorly behind eyes; eyes strongly projecting, head width across eyes wider than that of anterior edge of pronotum; apical maxillary palpomeres nearly long-triangular, widest at apical two-fifths, acute at apices; antennae nearly extending to elytral apices, antennomeres II nearly as long as wide, III–IX dorsoventrally flattened and obliquely widened apically, III about 3.0 times as long as II, IV–X subequal in length, X and XI parallel-sided, XI pointed at apices and slightly longer than X, III–XI each with a round or oblong smooth impression near middle of lateral edge.</p><p>Pronotum subquadrate, nearly as long as wide, widest near base, anterior edge rounded, sides sinuate, posterior edge nearly straight, anterior angles rounded, posterior angles nearly rectangular, disc convex at posterolateral parts, surface finely and densely punctate.</p><p>Elytra about 3.0 times longer than wide, 4.0 times longer than pronotum, width at humeri greater than posterior edge of pronotum, sides nearly parallel, surface slightly more coarsely and densely punctate than pronotum.</p><p>Legs with all tarsal claws bifid, each with lower projection as long as upper one.</p><p>Aedeagus (Fig. <xref ref-type="fig" rid="F3">3A–C</xref>): ventral process of each paramere wide, slightly narrowed apically and hooked at apex; conjoint dorsal plate of parameres moderately developed, about one-third length of ventral process of each paramere, with apical edge acute in middle.</p><fig id="F3" position="float" orientation="portrait"><label>Figure 3.</label><caption><p>Aedeagus (<bold>A, D</bold> ventral view <bold>B, E</bold> dorsal view <bold>C, F</bold> lateral view): <bold>A–C</bold> <italic><tp:taxon-name><tp:taxon-name-part taxon-name-part-type="genus" reg="Fissocantharis">Fissocantharis</tp:taxon-name-part> <tp:taxon-name-part taxon-name-part-type="species" reg="hainana">hainana</tp:taxon-name-part></tp:taxon-name></italic> sp. n. <bold>D–F</bold> <italic><tp:taxon-name><tp:taxon-name-part taxon-name-part-type="genus" reg="Fissocantharis">F.</tp:taxon-name-part> <tp:taxon-name-part taxon-name-part-type="species" reg="laticollis">laticollis</tp:taxon-name-part></tp:taxon-name></italic> sp. n. Scale bars: 1.0 mm.</p></caption><graphic xmlns:xlink="http://www.w3.org/1999/xlink" xlink:href="zookeys-738-097-g003.jpg" position="float" orientation="portrait" xlink:type="simple" id="oo_186767.jpg"/></fig><p>
              <bold><italic>Female.</italic></bold> Similar to male, but eyes only slightly projecting, antennae filiform and simple, extending to midlength of elytra, pronotum moderately convex at posterolateral parts. Abdominal sternite VIII (Fig. <xref ref-type="fig" rid="F4">4C</xref>) widely and shallowly emarginate at middle of posterior edge, bottom of middle emargination nearly straight, lateral angles rounded.</p><fig id="F4" position="float" orientation="portrait"><label>Figure 4.</label><caption><p>Abdominal sternite VIII of female, ventral view: <bold>A</bold> <italic><tp:taxon-name><tp:taxon-name-part taxon-name-part-type="genus" reg="Fissocantharis">Fissocantharis</tp:taxon-name-part> <tp:taxon-name-part taxon-name-part-type="species" reg="securiclata">securiclata</tp:taxon-name-part></tp:taxon-name></italic> sp. n. <bold>B</bold> <italic><tp:taxon-name><tp:taxon-name-part taxon-name-part-type="genus" reg="Fissocantharis">F.</tp:taxon-name-part> <tp:taxon-name-part taxon-name-part-type="species" reg="maculicollis">maculicollis</tp:taxon-name-part></tp:taxon-name></italic> sp. n. <bold>C</bold> <italic><tp:taxon-name><tp:taxon-name-part taxon-name-part-type="genus" reg="Fissocantharis">F.</tp:taxon-name-part> <tp:taxon-name-part taxon-name-part-type="species" reg="hainana">hainana</tp:taxon-name-part></tp:taxon-name></italic> sp. n. <bold>D</bold> <italic><tp:taxon-name><tp:taxon-name-part taxon-name-part-type="genus" reg="Fissocantharis">F.</tp:taxon-name-part> <tp:taxon-name-part taxon-name-part-type="species" reg="laticollis">laticollis</tp:taxon-name-part></tp:taxon-name></italic> sp. n. Scale bars: 1.0 mm.</p></caption><graphic xmlns:xlink="http://www.w3.org/1999/xlink" xlink:href="zookeys-738-097-g004.jpg" position="float" orientation="portrait" xlink:type="simple" id="oo_186768.jpg"/></fig><p>Internal genitalia (Fig. <xref ref-type="fig" rid="F5">5C</xref>): vagina abruptly extended apically as a long and thick duct at ventroapical portion; diverticulum and spermathecal duct arising from end of long duct of vagina; diverticulum thin, spiraled and moderately long; spermathecal duct nearly as long as and slightly thicker than diverticulum; spermatheca longer and slightly thicker than diverticulum, with a very long and thin accessory gland, which much longer than spermatheca.</p><fig id="F5" position="float" orientation="portrait"><label>Figure 5.</label><caption><p>Female internal genitalia, lateral view: <bold>A</bold> <italic><tp:taxon-name><tp:taxon-name-part taxon-name-part-type="genus" reg="Fissocantharis">Fissocantharis</tp:taxon-name-part> <tp:taxon-name-part taxon-name-part-type="species" reg="securiclata">securiclata</tp:taxon-name-part></tp:taxon-name></italic> sp. n. <bold>B</bold> <italic><tp:taxon-name><tp:taxon-name-part taxon-name-part-type="genus" reg="Fissocantharis">F.</tp:taxon-name-part> <tp:taxon-name-part taxon-name-part-type="species" reg="maculicollis">maculicollis</tp:taxon-name-part></tp:taxon-name></italic> sp. n. <bold>C</bold> <italic><tp:taxon-name><tp:taxon-name-part taxon-name-part-type="genus" reg="Fissocantharis">F.</tp:taxon-name-part> <tp:taxon-name-part taxon-name-part-type="species" reg="hainana">hainana</tp:taxon-name-part></tp:taxon-name></italic> sp. n. <bold>D</bold> <italic><tp:taxon-name><tp:taxon-name-part taxon-name-part-type="genus" reg="Fissocantharis">F.</tp:taxon-name-part> <tp:taxon-name-part taxon-name-part-type="species" reg="laticollis">laticollis</tp:taxon-name-part></tp:taxon-name></italic> sp. n. Scale bars: 1.0 mm. (ag: accessory gland; di: diverticulum; eva: extension of vagina; sd: spermathecal duct; sp: spermatheca; ov: median oviduct; va: vagina).</p></caption><graphic xmlns:xlink="http://www.w3.org/1999/xlink" xlink:href="zookeys-738-097-g005.jpg" position="float" orientation="portrait" xlink:type="simple" id="oo_186769.jpg"/></fig><!--PageBreak--></tp:treatment-sec><tp:treatment-sec sec-type="variation" id="SECID0E5XAG"><title>Variation within type series.</title><p>Pronotum orange in some, only darkened at anterior and posterior margins, elytra dark blue, or with weakly metallic reflection. Body length: 7.0–11.5 mm; width: 1.3– 2.2 mm.</p></tp:treatment-sec><tp:treatment-sec sec-type="etymology" id="SECID0EDYAG"><title>Etymology.</title><p>The specific name is derived from the type locality, Hainan Province, China.</p></tp:treatment-sec><tp:treatment-sec sec-type="diagnosis" id="SECID0EIYAG"><title>Diagnosis.</title><p>Elytra dark purple, with metallic reflection; male antennae subfiliform, antennomeres III–IX dorsoventrally flattened and obliquely widened apically, III–XI each with a round or oblong smooth impression near middle of lateral edge; aedeagus: conjoint dorsal plate of parameres moderately developed, about one-third length of ventral process of each paramere, with apical edge acute in middle.</p></tp:treatment-sec><tp:treatment-sec sec-type="remarks" id="SECID0ENYAG"><title>Remarks.</title><p>The new species is similar to <italic><tp:taxon-name><tp:taxon-name-part taxon-name-part-type="genus" reg="Fissocantharis">F.</tp:taxon-name-part> <tp:taxon-name-part taxon-name-part-type="species" reg="langana">langana</tp:taxon-name-part></tp:taxon-name></italic> (Pic, 1923) (located in N. Vietnam), <italic><tp:taxon-name><tp:taxon-name-part taxon-name-part-type="genus" reg="Fissocantharis">F.</tp:taxon-name-part> <tp:taxon-name-part taxon-name-part-type="species" reg="langaniformis">langaniformis</tp:taxon-name-part></tp:taxon-name></italic> (Wittmer, 1989) (N. Vietnam) and <italic><tp:taxon-name><tp:taxon-name-part taxon-name-part-type="genus" reg="Fissocantharis">F.</tp:taxon-name-part> <tp:taxon-name-part taxon-name-part-type="species" reg="sinensis">sinensis</tp:taxon-name-part></tp:taxon-name></italic> (Wittmer, 1988) in the body coloration and male antennae, but can be distinguished by the structure of the aedeagus: the conjoint dorsal plate of parameres is moderately developed, about one-third length of ventral process of each paramere, with the apical edge acute in the middle, while it is greatly reduced in <italic><tp:taxon-name><tp:taxon-name-part taxon-name-part-type="genus" reg="Fissocantharis">F.</tp:taxon-name-part> <tp:taxon-name-part taxon-name-part-type="species" reg="langana">langana</tp:taxon-name-part></tp:taxon-name></italic> (<xref ref-type="bibr" rid="B9">Wittmer 1988</xref>: fig. 29) and <italic><tp:taxon-name><tp:taxon-name-part taxon-name-part-type="genus" reg="Fissocantharis">F.</tp:taxon-name-part> <tp:taxon-name-part taxon-name-part-type="species" reg="langaniformis">langaniformis</tp:taxon-name-part></tp:taxon-name></italic> (<xref ref-type="bibr" rid="B10">Wittmer 1989</xref>: fig. 10), and about half length of ventral process in <italic><tp:taxon-name><tp:taxon-name-part taxon-name-part-type="genus" reg="Fissocantharis">F.</tp:taxon-name-part> <tp:taxon-name-part taxon-name-part-type="species" reg="sinensis">sinensis</tp:taxon-name-part></tp:taxon-name></italic> (<xref ref-type="bibr" rid="B13">Yang et al. 2009</xref>: fig. 3A–C).</p><!--PageBreak--></tp:treatment-sec><tp:treatment-sec><!--Section generated to contain objects referenced in tp:taxon-treatment.--><fig id="F1" position="float" orientation="portrait"><label>Figure 1.</label><caption><p>Male habitus (holotype), dorsal view: <bold>A</bold> <italic><tp:taxon-name><tp:taxon-name-part taxon-name-part-type="genus" reg="Fissocantharis">Fissocantharis</tp:taxon-name-part> <tp:taxon-name-part taxon-name-part-type="species" reg="securiclata">securiclata</tp:taxon-name-part></tp:taxon-name></italic> sp. n. <bold>B</bold> <italic><tp:taxon-name><tp:taxon-name-part taxon-name-part-type="genus" reg="Fissocantharis">F.</tp:taxon-name-part> <tp:taxon-name-part taxon-name-part-type="species" reg="maculicollis">maculicollis</tp:taxon-name-part></tp:taxon-name></italic> sp. n. <bold>C</bold> <italic><tp:taxon-name><tp:taxon-name-part taxon-name-part-type="genus" reg="Fissocantharis">F.</tp:taxon-name-part> <tp:taxon-name-part taxon-name-part-type="species" reg="hainana">hainana</tp:taxon-name-part></tp:taxon-name></italic> sp. n. <bold>D</bold> <italic><tp:taxon-name><tp:taxon-name-part taxon-name-part-type="genus" reg="Fissocantharis">F.</tp:taxon-name-part> <tp:taxon-name-part taxon-name-part-type="species" reg="laticollis">laticollis</tp:taxon-name-part></tp:taxon-name></italic> sp. n. Scale bars: 2.0 mm.</p></caption><graphic xmlns:xlink="http://www.w3.org/1999/xlink" xlink:href="zookeys-738-097-g001.jpg" position="float" orientation="portrait" xlink:type="simple" id="oo_186765.jpg"/></fig></tp:treatment-sec><ref-list><ref id="B9"><mixed-citation xmlns:xlink="http://www.w3.org/1999/xlink" xlink:type="simple">
          <person-group><name name-style="western"><surname>Wittmer</surname><given-names>W</given-names></name></person-group> (<year>1988</year>) <article-title>Zur Kenntnis der <tp:taxon-name><tp:taxon-name-part taxon-name-part-type="family">Cantharidae</tp:taxon-name-part></tp:taxon-name> (<tp:taxon-name><tp:taxon-name-part taxon-name-part-type="order">Coleoptera</tp:taxon-name-part></tp:taxon-name>) Chinas und der angrenzenden Länder.</article-title> <source>Entomologica Basiliensia</source> <volume>12</volume>: <fpage>343</fpage>–<lpage>372</lpage>.</mixed-citation></ref><ref id="B10"><mixed-citation xmlns:xlink="http://www.w3.org/1999/xlink" xlink:type="simple">
          <person-group><name name-style="western"><surname>Wittmer</surname><given-names>W</given-names></name></person-group> (<year>1989</year>) <article-title>42. Beitrag zur Kenntnis der indo-malaiischen <tp:taxon-name><tp:taxon-name-part taxon-name-part-type="family">Cantharidae</tp:taxon-name-part></tp:taxon-name> und <tp:taxon-name><tp:taxon-name-part taxon-name-part-type="family">Malachiidae</tp:taxon-name-part></tp:taxon-name> (<tp:taxon-name><tp:taxon-name-part taxon-name-part-type="order">Coleoptera</tp:taxon-name-part></tp:taxon-name>).</article-title> <source>Entomologica Basiliensia</source> <volume>13</volume>: <fpage>209</fpage>–<lpage>237</lpage>.</mixed-citation></ref><ref id="B13"><mixed-citation xmlns:xlink="http://www.w3.org/1999/xlink" xlink:type="simple">
          <person-group><name name-style="western"><surname>Yang</surname><given-names>YX</given-names></name><name name-style="western"><surname>Brancucci</surname><given-names>M</given-names></name><name name-style="western"><surname>Yang</surname><given-names>XK</given-names></name></person-group> (<year>2009</year>) <article-title>Synonymical notes on the genus <italic><tp:taxon-name><tp:taxon-name-part taxon-name-part-type="genus">Micropodabrus</tp:taxon-name-part></tp:taxon-name></italic> Pic and related genera (<tp:taxon-name><tp:taxon-name-part taxon-name-part-type="order">Coleoptera</tp:taxon-name-part></tp:taxon-name>, <tp:taxon-name><tp:taxon-name-part taxon-name-part-type="family">Cantharidae</tp:taxon-name-part></tp:taxon-name>).</article-title> <source>Entomologica Basiliensia et Collectionis Frey</source> <volume>31</volume>: <fpage>49</fpage>–<lpage>54</lpage>.</mixed-citation></ref></ref-list></tp:taxon-treatment>
