# Supplementary material for: Four new species of Fissocantharis Pic, 1921 (Coleoptera, Cantharidae) from China
Source: Zookeys. 2018 Feb 19;(738):97–115. doi: 10.3897/zookeys.738.19884 (PMC5904520; doi:10.3897/zookeys.738.19884)
Supplement: XML Treatment for Fissocantharis laticollis [file zookeys.738.19884-treatment4.xml]

<!DOCTYPE tp:taxon-treatment
  PUBLIC "-//TaxonX//DTD Taxonomic Treatment Publishing DTD v0 20100105//EN" "tax-treatment-NSO.dtd">
<tp:taxon-treatment xmlns:tp="http://www.plazi.org/taxpub"><tp:treatment-meta><kwd-group><label>Taxon classification</label><kwd><named-content xmlns:xlink="http://www.w3.org/1999/xlink" content-type="kingdom">Animalia</named-content></kwd><kwd><named-content xmlns:xlink="http://www.w3.org/1999/xlink" content-type="order">Coleoptera</named-content></kwd><kwd><named-content xmlns:xlink="http://www.w3.org/1999/xlink" content-type="family">Cantharidae</named-content></kwd></kwd-group><mixed-citation publication-type="journal"><person-group><name><surname>Yang</surname><given-names>Yuxia</given-names></name><name><surname>Qi</surname><given-names>Yaqing</given-names></name><name><surname>Yang</surname><given-names>Xingke</given-names></name></person-group><article-title>Four new species of <italic><tp:taxon-name><tp:taxon-name-part taxon-name-part-type="genus" reg="Fissocantharis">Fissocantharis</tp:taxon-name-part></tp:taxon-name></italic> Pic, 1921 (<tp:taxon-name><tp:taxon-name-part taxon-name-part-type="order">Coleoptera</tp:taxon-name-part></tp:taxon-name>, <tp:taxon-name><tp:taxon-name-part taxon-name-part-type="family">Cantharidae</tp:taxon-name-part></tp:taxon-name>) from China</article-title><source>Zookeys</source><day>19</day><month>2</month><year>2018</year><volume>2018</volume><issue>738</issue><fpage>97</fpage><lpage>115</lpage><pub-id pub-id-type="doi">10.3897/zookeys.738.19884</pub-id></mixed-citation></tp:treatment-meta><tp:nomenclature><tp:taxon-name>
              <tp:taxon-name-part taxon-name-part-type="genus" reg="Fissocantharis">Fissocantharis</tp:taxon-name-part>
              <tp:taxon-name-part taxon-name-part-type="species" reg="laticollis">laticollis</tp:taxon-name-part>
              <object-id xmlns:xlink="http://www.w3.org/1999/xlink" content-type="zoobank" xlink:type="simple">http://zoobank.org/573DA6BD-6CE7-4861-B8E5-29D720ABA13D</object-id>
            </tp:taxon-name><tp:taxon-authority>Y. Yang &amp; X. Yang</tp:taxon-authority><tp:taxon-status xmlns:xlink="http://www.w3.org/1999/xlink" xlink:type="simple">sp. n.</tp:taxon-status><xref ref-type="fig" rid="F1">Figs 1D</xref><xref ref-type="fig" rid="F3">, 3D–F</xref><xref ref-type="fig" rid="F4">, 4D</xref><xref ref-type="fig" rid="F5">, 5D</xref><!--PageBreak--><!--PageBreak--></tp:nomenclature><tp:treatment-sec sec-type="type material" id="SECID0E43AG"><title>Type material.</title><p>Holotype ♂ (<named-content xmlns:xlink="http://www.w3.org/1999/xlink" content-type="dwc:institutional_code" xlink:type="simple">IZAS</named-content>): CHINA, Hainan, Jianfengling, Tianchi, 24.III.2008, leg. Y.X. Yang. Paratypes: CHINA, Hainan: 6♂♂, 3♀♀ (<named-content xmlns:xlink="http://www.w3.org/1999/xlink" content-type="dwc:institutional_code" xlink:type="simple">IZAS</named-content>): same data as holotype; 5♂♂, 1♀ (<named-content xmlns:xlink="http://www.w3.org/1999/xlink" content-type="dwc:institutional_code" xlink:type="simple">IZAS</named-content>): same locality and collector, 812m, 23.III.2008; 4♂♂, 10♀♀ (<named-content xmlns:xlink="http://www.w3.org/1999/xlink" content-type="dwc:institutional_code" xlink:type="simple">IZAS</named-content>): Wenchang, Tongguling, 317m, 18.III.2008, leg. Y.X. Yang; 1♂, 4♀♀ (<named-content xmlns:xlink="http://www.w3.org/1999/xlink" content-type="dwc:institutional_code" xlink:type="simple">IZAS</named-content>): Wuzhishan, 708–1206 m, <named-content xmlns:xlink="http://www.w3.org/1999/xlink" content-type="dwc:verbatimCoordinates" xlink:type="simple"><named-content content-type="geo-json" specific-use="{&#34;type&#34;:&#34;Point&#34;,&#34;coordinates&#34;:[109.690000,18.890000]}" id="NCID0E64AG" xlink:type="simple">18.89°N, 109.69°E</named-content></named-content>, leg. M.Y. Lin; 1♀ (<named-content xmlns:xlink="http://www.w3.org/1999/xlink" content-type="dwc:institutional_code" xlink:type="simple">IZAS</named-content>): Jianfeng, Tianchi, 750m, 19.III.1980, leg. S.Y. Wang; 1♂ (<named-content xmlns:xlink="http://www.w3.org/1999/xlink" content-type="dwc:institutional_code" xlink:type="simple">IZAS</named-content>): Jianfeng, 760m, 20.III.1980, collector unknown; 1♂ (<named-content xmlns:xlink="http://www.w3.org/1999/xlink" content-type="dwc:institutional_code" xlink:type="simple">IZAS</named-content>): Qiongzhong, Wuzhishan, 800m, 6.IV.1980, leg. S.Y. Wang; 2♂♂ (<named-content xmlns:xlink="http://www.w3.org/1999/xlink" content-type="dwc:institutional_code" xlink:type="simple">IZAS</named-content>): Qiongzhong, 1840m, 5.IV.1980, collector unknown.</p></tp:treatment-sec><tp:treatment-sec sec-type="distribution" id="SECID0EY5AG"><title>Distribution.</title><p>China (Hainan).</p></tp:treatment-sec><tp:treatment-sec sec-type="description" id="SECID0E45AG"><title>Description.</title><p>
              <bold><italic>Male</italic></bold> (Fig. <xref ref-type="fig" rid="F1">1D</xref>). Head orange, vertex black, mouthparts orange, darkened at mandibular apices, terminal maxillary and labial palpomeres, antennae black, antennomeres I and II orange at ventral sides, prothorax orange, pronotum with an inverted triangular black marking at middle of anterior part on disc, scutellum and elytra black, legs orange, darkened at tarsi, ventral surface of body black, yellow at posterior edges and sides of abdominal ventrites. Body densely covered with short recumbent gray pubescence.</p><p>Head rounded, slightly narrowed posteriorly behind eyes; eyes moderately projecting, head width across eyes slightly wider than that of anterior edge of pronotum; apical maxillary palpomeres nearly long-triangular, widest at apical two-fifths length, acute at apices; antennae filiform and slightly thickened, extending to apical third of elytra, antenomeres II slightly longer than wide, III about twice as long as II, IV–X subequal in length, XI pointed at apices and slightly longer than X.</p><p>Pronotum transverse, about 1.2 times wider than long, anterior edge rounded, sides sinuate, slightly converging posteriorly at anterior one-third length, then slightly diverging posteriorly at posterior part, posterior edge slightly arcuate, anterior angles subrounded, posterior angles nearly rectangular, disc slightly convex at posterolateral parts, surface finely and densely punctate.</p><p>Elytra about 3.5 times as long as wide, 4.5 times as long as pronotum, width at humeri slightly greater than posterior edge of pronotum, sides nearly parallel, surface slightly more coarsely and densely punctate than on pronotum.</p><p>Legs with all tarsal claws bifid, each with lower projection as long as upper one.</p><p>Aedeagus (Fig. <xref ref-type="fig" rid="F3">3D–F</xref>): ventral process of each paramere wide, narrowed apically and hardly hooked at apex; conjoint dorsal plate of parameres reduced, with apical edge deeply emarginate in middle.</p><p>
              <bold><italic>Female.</italic></bold> Similar to male, but eyes slightly projecting, head width across eyes nearly as wide as anterior edge of pronotum, antennae narrower and shorter, extending to midlength of elytra. Abdominal sternite VIII (Fig. <xref ref-type="fig" rid="F4">4D</xref>) with a pair of small bilobate protuberances in middle of posterior edge, lateral angles obtuse.</p><p>Internal genitalia (Fig. <xref ref-type="fig" rid="F5">5D</xref>): vagina abruptly extended apically as a short and thick duct; diverticulum and spermathecal duct arising from end of duct of vagina; <!--PageBreak-->diverticulum evenly thin, long and spiral; spermathecal duct shorter and thicker than diverticulum; spermatheca nearly as long as and slightly thicker than diverticulum, with a short thin accessory gland, which much shorter than spermatheca.</p><!--PageBreak--><p>Body length: 4.0–5.5 mm; width: 0.8–1.1 mm.</p></tp:treatment-sec><tp:treatment-sec sec-type="etymology" id="SECID0ELABG"><title>Etymology.</title><p>The specific name is derived from the Latin <italic>latus</italic> (wide) and <italic>collum</italic> (neck), referring to its pronotum wider than long.</p></tp:treatment-sec><tp:treatment-sec sec-type="diagnosis" id="SECID0EVABG"><title>Diagnosis.</title><p>Elytra black; male antennae filiform and simple; pronotum transverse, about 1.2 times wider than long, sides sinuate, slightly converging posteriorly at anterior one-third length, then slightly diverging posteriorly at posterior part; aedeagus: conjoint dorsal plate of parameres reduced, with apical edge deeply emarginate in middle.</p></tp:treatment-sec><tp:treatment-sec sec-type="remarks" id="SECID0E1ABG"><title>Remarks.</title><p>This species could be distinguished by its pronotum, which is distinctly wider than long, while always longer than wide or subequal in length in other species of <italic><tp:taxon-name><tp:taxon-name-part taxon-name-part-type="genus" reg="Fissocantharis">Fissocantharis</tp:taxon-name-part></tp:taxon-name></italic>. It is more similar to <italic><tp:taxon-name><tp:taxon-name-part taxon-name-part-type="genus" reg="Fissocantharis">F.</tp:taxon-name-part> <tp:taxon-name-part taxon-name-part-type="species" reg="imparicornis">imparicornis</tp:taxon-name-part></tp:taxon-name></italic> (Y. Yang &amp; X. Yang, 2009) (China: Hainan) in body coloration, but differs from the latter by the following characters: the male antennae are simple and the aedeagus has a reduced conjoint dorsal plate of parameres, while in <italic><tp:taxon-name><tp:taxon-name-part taxon-name-part-type="genus" reg="Fissocantharis">F.</tp:taxon-name-part> <tp:taxon-name-part taxon-name-part-type="species" reg="imparicornis">imparicornis</tp:taxon-name-part></tp:taxon-name></italic>, the middle antennomeres of the male are deformed and the aedeagus has a well-developed conjoint dorsal plate of parameres.(<xref ref-type="bibr" rid="B12">Yang and Yang 2009</xref>: figs 3–6, 8).</p></tp:treatment-sec><tp:treatment-sec><!--Section generated to contain objects referenced in tp:taxon-treatment.--><fig id="F1" position="float" orientation="portrait"><label>Figure 1.</label><caption><p>Male habitus (holotype), dorsal view: <bold>A</bold> <italic><tp:taxon-name><tp:taxon-name-part taxon-name-part-type="genus" reg="Fissocantharis">Fissocantharis</tp:taxon-name-part> <tp:taxon-name-part taxon-name-part-type="species" reg="securiclata">securiclata</tp:taxon-name-part></tp:taxon-name></italic> sp. n. <bold>B</bold> <italic><tp:taxon-name><tp:taxon-name-part taxon-name-part-type="genus" reg="Fissocantharis">F.</tp:taxon-name-part> <tp:taxon-name-part taxon-name-part-type="species" reg="maculicollis">maculicollis</tp:taxon-name-part></tp:taxon-name></italic> sp. n. <bold>C</bold> <italic><tp:taxon-name><tp:taxon-name-part taxon-name-part-type="genus" reg="Fissocantharis">F.</tp:taxon-name-part> <tp:taxon-name-part taxon-name-part-type="species" reg="hainana">hainana</tp:taxon-name-part></tp:taxon-name></italic> sp. n. <bold>D</bold> <italic><tp:taxon-name><tp:taxon-name-part taxon-name-part-type="genus" reg="Fissocantharis">F.</tp:taxon-name-part> <tp:taxon-name-part taxon-name-part-type="species" reg="laticollis">laticollis</tp:taxon-name-part></tp:taxon-name></italic> sp. n. Scale bars: 2.0 mm.</p></caption><graphic xmlns:xlink="http://www.w3.org/1999/xlink" xlink:href="zookeys-738-097-g001.jpg" position="float" orientation="portrait" xlink:type="simple" id="oo_186765.jpg"/></fig><fig id="F3" position="float" orientation="portrait"><label>Figure 3.</label><caption><p>Aedeagus (<bold>A, D</bold> ventral view <bold>B, E</bold> dorsal view <bold>C, F</bold> lateral view): <bold>A–C</bold> <italic><tp:taxon-name><tp:taxon-name-part taxon-name-part-type="genus" reg="Fissocantharis">Fissocantharis</tp:taxon-name-part> <tp:taxon-name-part taxon-name-part-type="species" reg="hainana">hainana</tp:taxon-name-part></tp:taxon-name></italic> sp. n. <bold>D–F</bold> <italic><tp:taxon-name><tp:taxon-name-part taxon-name-part-type="genus" reg="Fissocantharis">F.</tp:taxon-name-part> <tp:taxon-name-part taxon-name-part-type="species" reg="laticollis">laticollis</tp:taxon-name-part></tp:taxon-name></italic> sp. n. Scale bars: 1.0 mm.</p></caption><graphic xmlns:xlink="http://www.w3.org/1999/xlink" xlink:href="zookeys-738-097-g003.jpg" position="float" orientation="portrait" xlink:type="simple" id="oo_186767.jpg"/></fig><fig id="F4" position="float" orientation="portrait"><label>Figure 4.</label><caption><p>Abdominal sternite VIII of female, ventral view: <bold>A</bold> <italic><tp:taxon-name><tp:taxon-name-part taxon-name-part-type="genus" reg="Fissocantharis">Fissocantharis</tp:taxon-name-part> <tp:taxon-name-part taxon-name-part-type="species" reg="securiclata">securiclata</tp:taxon-name-part></tp:taxon-name></italic> sp. n. <bold>B</bold> <italic><tp:taxon-name><tp:taxon-name-part taxon-name-part-type="genus" reg="Fissocantharis">F.</tp:taxon-name-part> <tp:taxon-name-part taxon-name-part-type="species" reg="maculicollis">maculicollis</tp:taxon-name-part></tp:taxon-name></italic> sp. n. <bold>C</bold> <italic><tp:taxon-name><tp:taxon-name-part taxon-name-part-type="genus" reg="Fissocantharis">F.</tp:taxon-name-part> <tp:taxon-name-part taxon-name-part-type="species" reg="hainana">hainana</tp:taxon-name-part></tp:taxon-name></italic> sp. n. <bold>D</bold> <italic><tp:taxon-name><tp:taxon-name-part taxon-name-part-type="genus" reg="Fissocantharis">F.</tp:taxon-name-part> <tp:taxon-name-part taxon-name-part-type="species" reg="laticollis">laticollis</tp:taxon-name-part></tp:taxon-name></italic> sp. n. Scale bars: 1.0 mm.</p></caption><graphic xmlns:xlink="http://www.w3.org/1999/xlink" xlink:href="zookeys-738-097-g004.jpg" position="float" orientation="portrait" xlink:type="simple" id="oo_186768.jpg"/></fig><fig id="F5" position="float" orientation="portrait"><label>Figure 5.</label><caption><p>Female internal genitalia, lateral view: <bold>A</bold> <italic><tp:taxon-name><tp:taxon-name-part taxon-name-part-type="genus" reg="Fissocantharis">Fissocantharis</tp:taxon-name-part> <tp:taxon-name-part taxon-name-part-type="species" reg="securiclata">securiclata</tp:taxon-name-part></tp:taxon-name></italic> sp. n. <bold>B</bold> <italic><tp:taxon-name><tp:taxon-name-part taxon-name-part-type="genus" reg="Fissocantharis">F.</tp:taxon-name-part> <tp:taxon-name-part taxon-name-part-type="species" reg="maculicollis">maculicollis</tp:taxon-name-part></tp:taxon-name></italic> sp. n. <bold>C</bold> <italic><tp:taxon-name><tp:taxon-name-part taxon-name-part-type="genus" reg="Fissocantharis">F.</tp:taxon-name-part> <tp:taxon-name-part taxon-name-part-type="species" reg="hainana">hainana</tp:taxon-name-part></tp:taxon-name></italic> sp. n. <bold>D</bold> <italic><tp:taxon-name><tp:taxon-name-part taxon-name-part-type="genus" reg="Fissocantharis">F.</tp:taxon-name-part> <tp:taxon-name-part taxon-name-part-type="species" reg="laticollis">laticollis</tp:taxon-name-part></tp:taxon-name></italic> sp. n. Scale bars: 1.0 mm. (ag: accessory gland; di: diverticulum; eva: extension of vagina; sd: spermathecal duct; sp: spermatheca; ov: median oviduct; va: vagina).</p></caption><graphic xmlns:xlink="http://www.w3.org/1999/xlink" xlink:href="zookeys-738-097-g005.jpg" position="float" orientation="portrait" xlink:type="simple" id="oo_186769.jpg"/></fig></tp:treatment-sec><ref-list><ref id="B12"><mixed-citation xmlns:xlink="http://www.w3.org/1999/xlink" xlink:type="simple">
          <person-group><name name-style="western"><surname>Yang</surname><given-names>YX</given-names></name><name name-style="western"><surname>Yang</surname><given-names>XK</given-names></name></person-group> (<year>2009</year>) <article-title>A new species of <italic><tp:taxon-name><tp:taxon-name-part taxon-name-part-type="genus">Micropodabrus</tp:taxon-name-part></tp:taxon-name></italic> Pic from Hainan, China, and a new name to replace <italic><tp:taxon-name><tp:taxon-name-part taxon-name-part-type="genus">M.</tp:taxon-name-part> <tp:taxon-name-part taxon-name-part-type="species">coomani</tp:taxon-name-part></tp:taxon-name></italic> (Pic) (<tp:taxon-name><tp:taxon-name-part taxon-name-part-type="order">Coleoptera</tp:taxon-name-part></tp:taxon-name>, <tp:taxon-name><tp:taxon-name-part taxon-name-part-type="family">Cantharidae</tp:taxon-name-part></tp:taxon-name>).</article-title> <source>Zootaxa</source> <volume>2014</volume>: <fpage>65</fpage>–<lpage>68</lpage>.</mixed-citation></ref></ref-list></tp:taxon-treatment>
